# Supplementary material for: Phylogenetic conservation of soil bacterial responses to simulated global changes
Source: Philos Trans R Soc Lond B Biol Sci. 2020 Mar 23;375(1798):20190242. doi: 10.1098/rstb.2019.0242 (PMC7133522; doi:10.1098/rstb.2019.0242)
Supplement: Supplementary File 2 [file rstb20190242supp2.xlsx]

## Sheet: responsetaxa_oturesnum
Table S3 Taxonomic groupings whose response was positive or negative. Responses are colored when they display significantly more positive or negative responses than expected by chance (two-tailed exact test; P < 0.05). The total number of OTUs and the percent of OTUs responding positively (blue) or negatively (red) are also shown.
					Warming					Drought					Elevated CO2					P addition					N addition
Phylum	Class	Order	Family	Genus	No. of OTUs	Positive OTUs (%)	Negative OTUs (%)	Statistics		No. of OTUs	Positive OTUs (%)	Negative OTUs (%)	Statistics		No. of OTUs	Positive OTUs (%)	Negative OTUs (%)	Statistics		No. of OTUs	Positive OTUs (%)	Negative OTUs (%)	Statistics		No. of OTUs	Positive OTUs (%)	Negative OTUs (%)	Statistics
Acidobacteria	-	-	-	-	228	53.5088	46.4912	-		158	27.2152	72.7848	Decrease		163	41.1043	58.8957	Decrease		229	53.2751	46.7249	-		313	39.2971	60.7029	Decrease
	Acidobacteriia	-	-	-	144	48.6111	51.3889	-		35	20	80	Decrease		35	48.5714	51.4286	-		161	51.5528	48.4472	-		165	41.2121	58.7879	Decrease
		Acidobacteriales	uncultured	-	28	46.4286	53.5714	-		0	NA	NA	NA		4	50	50	-		34	52.9412	47.0588	-		32	28.125	71.875	Decrease
		Solibacterales	-	-	40	50	50	-		31	19.3548	80.6452	Decrease		26	50	50	-		63	47.619	52.381	-		64	37.5	62.5	-
			Solibacteraceae(Subgroup3)	-	40	50	50	-		31	19.3548	80.6452	Decrease		26	50	50	-		63	47.619	52.381	-		64	37.5	62.5	-
				Bryobacter	21	57.1429	42.8571	-		27	22.2222	77.7778	Decrease		16	50	50	-		34	50	50	-		32	37.5	62.5	-
		Subgroup2	-	-	40	32.5	67.5	Decrease		0	NA	NA	NA		1	0	100	-		20	55	45	-		25	44	56	-
	Blastocatellia(Subgroup4)	-	-	-	16	62.5	37.5	-		71	26.7606	73.2394	Decrease		24	20.8333	79.1667	Decrease		24	62.5	37.5	-		47	19.1489	80.8511	Decrease
		Blastocatellales	-	-	5	60	40	-		26	19.2308	80.7692	Decrease		5	20	80	-		13	69.2308	30.7692	-		21	14.2857	85.7143	Decrease
			Blastocatellaceae	-	5	60	40	-		26	19.2308	80.7692	Decrease		5	20	80	-		13	69.2308	30.7692	-		21	14.2857	85.7143	Decrease
				Blastocatella	1	0	100	-		10	10	90	Decrease		1	0	100	-		2	0	100	-		3	0	100	-
				JGI0001001-H03	2	50	50	-		2	100	0	-		0	NA	NA	NA		7	71.4286	28.5714	-		7	0	100	Decrease
		Pyrinomonadales	-	-	6	50	50	-		35	31.4286	68.5714	Decrease		10	10	90	Decrease		9	55.5556	44.4444	-		18	11.1111	88.8889	Decrease
			Pyrinomonadaceae	-	6	50	50	-		35	31.4286	68.5714	Decrease		10	10	90	Decrease		9	55.5556	44.4444	-		18	11.1111	88.8889	Decrease
				RB41	6	50	50	-		35	31.4286	68.5714	Decrease		10	10	90	Decrease		9	55.5556	44.4444	-		18	11.1111	88.8889	Decrease
	Holophagae	-	-	-	5	60	40	-		9	11.1111	88.8889	Decrease		9	33.3333	66.6667	-		4	50	50	-		9	22.2222	77.7778	-
		Subgroup7	-	-	5	60	40	-		9	11.1111	88.8889	Decrease		9	33.3333	66.6667	-		4	50	50	-		9	22.2222	77.7778	-
Actinobacteria	-	-	-	-	172	36.0465	63.9535	Decrease		368	46.4674	53.5326	-		212	50.9434	49.0566	-		148	50	50	-		267	66.2921	33.7079	Increase
	Acidimicrobiia	-	-	-	20	35	65	-		63	34.9206	65.0794	Decrease		29	58.6207	41.3793	-		24	41.6667	58.3333	-		39	43.5897	56.4103	-
		Microtrichales	-	-	11	27.2727	72.7273	-		26	11.5385	88.4615	Decrease		14	50	50	-		4	50	50	-		13	53.8462	46.1538	-
			Ilumatobacteraceae	-	1	0	100	-		9	11.1111	88.8889	Decrease		5	60	40	-		1	0	100	-		5	60	40	-
	Actinobacteria	-	-	-	94	48.9362	51.0638	-		120	50	50	-		87	54.023	45.977	-		73	50.6849	49.3151	-		118	72.0339	27.9661	Increase
		Frankiales	Acidothermaceae	-	21	42.8571	57.1429	-		0	NA	NA	NA		0	NA	NA	NA		15	20	80	Decrease		16	68.75	31.25	-
				Acidothermus	21	42.8571	57.1429	-		0	NA	NA	NA		0	NA	NA	NA		15	20	80	Decrease		16	68.75	31.25	-
		Micrococcales	-	-	8	37.5	62.5	-		12	75	25	-		10	80	20	-		6	83.3333	16.6667	-		11	100	0	Increase
			-	-	11	9.09091	90.9091	Decrease		24	66.6667	33.3333	-		16	50	50	-		6	83.3333	16.6667	-		15	100	0	Increase
			Nocardioidaceae	-	11	9.09091	90.9091	Decrease		23	65.2174	34.7826	-		14	57.1429	42.8571	-		6	83.3333	16.6667	-		15	100	0	Increase
				Nocardioides	6	16.6667	83.3333	-		14	71.4286	28.5714	-		11	54.5455	45.4545	-		3	66.6667	33.3333	-		8	100	0	Increase
	Thermoleophilia	-	-	-	55	16.3636	83.6364	Decrease		136	47.0588	52.9412	-		86	47.6744	52.3256	-		51	52.9412	47.0588	-		102	68.6275	31.3725	Increase
		Gaiellales	-	-	17	11.7647	88.2353	Decrease		44	61.3636	38.6364	-		43	39.5349	60.4651	-		27	55.5556	44.4444	-		48	64.5833	35.4167	-
			uncultured	unidentified	6	16.6667	83.3333	-		16	56.25	43.75	-		16	50	50	-		9	55.5556	44.4444	-		18	77.7778	22.2222	Increase
		Solirubrobacterales	-	-	37	18.9189	81.0811	Decrease		88	39.7727	60.2273	-		40	60	40	-		24	50	50	-		52	71.1538	28.8462	Increase
			Solirubrobacteraceae	-	15	20	80	Decrease		32	34.375	65.625	-		11	45.4545	54.5455	-		13	46.1538	53.8462	-		26	76.9231	23.0769	Increase
				Solirubrobacter	1	0	100	-		14	21.4286	78.5714	-		2	100	0	-		3	66.6667	33.3333	-		9	88.8889	11.1111	Increase
			unidentified	-	10	10	90	Decrease		24	41.6667	58.3333	-		9	77.7778	22.2222	-		3	100	0	-		6	50	50	-
				unidentified	10	10	90	Decrease		24	41.6667	58.3333	-		9	77.7778	22.2222	-		3	100	0	-		6	50	50	-
Bacteroidetes	-	-	-	-	56	75	25	Increase		204	42.6471	57.3529	Decrease		111	37.8378	62.1622	Decrease		83	42.1687	57.8313	-		137	40.8759	59.1241	Decrease
	Bacteroidia	-	-	-	54	74.0741	25.9259	Increase		199	43.2161	56.7839	-		105	37.1429	62.8571	Decrease		81	41.9753	58.0247	-		133	39.8496	60.1504	Decrease
		Chitinophagales	-	-	29	72.4138	27.5862	Increase		88	42.0455	57.9545	-		56	33.9286	66.0714	Decrease		54	48.1481	51.8519	-		76	34.2105	65.7895	Decrease
			Chitinophagaceae	-	25	68	32	-		83	40.9639	59.0361	-		44	34.0909	65.9091	Decrease		51	47.0588	52.9412	-		68	32.3529	67.6471	Decrease
				uncultured	4	75	25	-		14	14.2857	85.7143	Decrease		9	33.3333	66.6667	-		11	45.4545	54.5455	-		13	38.4615	61.5385	-
		Cytophagales	-	-	12	83.3333	16.6667	Increase		76	52.6316	47.3684	-		28	32.1429	67.8571	-		7	14.2857	85.7143	-		22	50	50	-
			Cytophagaceae	-	0	NA	NA	NA		12	83.3333	16.6667	Increase		2	0	100	-		2	0	100	-		2	0	100	-
			Microscillaceae	-	12	83.3333	16.6667	Increase		18	55.5556	44.4444	-		22	31.8182	68.1818	-		4	0	100	-		18	55.5556	44.4444	-
				unidentified	4	100	0	-		4	75	25	-		8	0	100	Decrease		1	0	100	-		7	71.4286	28.5714	-
		Sphingobacteriales	-	-	11	63.6364	36.3636	-		23	21.7391	78.2609	Decrease		14	42.8571	57.1429	-		18	38.8889	61.1111	-		30	53.3333	46.6667	-
			Sphingobacteriaceae	-	5	80	20	-		11	0	100	Decrease		5	40	60	-		10	60	40	-		11	90.9091	9.09091	Increase
Chloroflexi	-	-	-	-	46	45.6522	54.3478	-		115	49.5652	50.4348	-		62	40.3226	59.6774	-		67	28.3582	71.6418	Decrease		81	56.7901	43.2099	-
	Chloroflexia	Chloroflexales	-	-	3	33.3333	66.6667	-		17	23.5294	76.4706	Decrease		3	0	100	-		0	NA	NA	NA		4	50	50	-
	Ktedonobacteria	-	-	-	1	100	0	-		8	37.5	62.5	-		2	0	100	-		34	11.7647	88.2353	Decrease		23	52.1739	47.8261	-
		Ktedonobacterales	-	-	1	100	0	-		0	NA	NA	NA		0	NA	NA	NA		27	3.7037	96.2963	Decrease		19	47.3684	52.6316	-
			Ktedonobacteraceae	-	1	100	0	-		0	NA	NA	NA		0	NA	NA	NA		24	4.16667	95.8333	Decrease		14	42.8571	57.1429	-
				FCPS473	0	NA	NA	NA		0	NA	NA	NA		0	NA	NA	NA		6	0	100	Decrease		2	50	50	-
Cyanobacteria	-	-	-	-	11	45.4545	54.5455	-		30	10	90	Decrease		4	25	75	-		5	20	80	-		1	0	100	-
	Oxyphotobacteria	-	-	-	1	100	0	-		30	10	90	Decrease		1	0	100	-		3	33.3333	66.6667	-		0	NA	NA	NA
		Nostocales	-	-	0	NA	NA	NA		21	4.7619	95.2381	Decrease		0	NA	NA	NA		0	NA	NA	NA		0	NA	NA	NA
			Coleofasciculaceae	-	0	NA	NA	NA		6	0	100	Decrease		0	NA	NA	NA		0	NA	NA	NA		0	NA	NA	NA
Firmicutes	Bacilli	-	-	-	10	30	70	-		34	47.0588	52.9412	-		16	12.5	87.5	Decrease		17	58.8235	41.1765	-		17	76.4706	23.5294	Increase
		Bacillales	-	-	10	30	70	-		30	43.3333	56.6667	-		16	12.5	87.5	Decrease		17	58.8235	41.1765	-		17	76.4706	23.5294	Increase
			Bacillaceae	-	1	100	0	-		7	28.5714	71.4286	-		6	0	100	Decrease		3	100	0	-		5	80	20	-
	Clostridia	-	-	-	2	50	50	-		5	40	60	-		13	100	0	Increase		1	0	100	-		0	NA	NA	NA
		Clostridiales	-	-	2	50	50	-		5	40	60	-		13	100	0	Increase		1	0	100	-		0	NA	NA	NA
			Ruminococcaceae	-	0	NA	NA	NA		0	NA	NA	NA		7	100	0	Increase		0	NA	NA	NA		0	NA	NA	NA
Gemmatimonadetes	-	-	-	-	25	32	68	-		53	64.1509	35.8491	-		17	58.8235	41.1765	-		15	60	40	-		48	33.3333	66.6667	Decrease
	Gemmatimonadetes	-	-	-	19	31.5789	68.4211	-		27	74.0741	25.9259	Increase		9	66.6667	33.3333	-		15	60	40	-		40	27.5	72.5	Decrease
		Gemmatimonadales	-	-	19	31.5789	68.4211	-		27	74.0741	25.9259	Increase		9	66.6667	33.3333	-		15	60	40	-		40	27.5	72.5	Decrease
			Gemmatimonadaceae	-	19	31.5789	68.4211	-		27	74.0741	25.9259	Increase		9	66.6667	33.3333	-		15	60	40	-		40	27.5	72.5	Decrease
				Gemmatimonas	4	25	75	-		6	50	50	-		2	100	0	-		10	40	60	-		20	10	90	Decrease
Planctomycetes	-	-	-	-	197	59.3909	40.6091	Increase		84	45.2381	54.7619	-		162	53.0864	46.9136	-		112	43.75	56.25	-		145	39.3103	60.6897	Decrease
	Phycisphaerae	-	-	-	31	51.6129	48.3871	-		32	62.5	37.5	-		45	44.4444	55.5556	-		30	50	50	-		32	18.75	81.25	Decrease
		Tepidisphaerales	-	-	29	48.2759	51.7241	-		31	61.2903	38.7097	-		35	42.8571	57.1429	-		30	50	50	-		31	19.3548	80.6452	Decrease
			WD2101soilgroup	-	27	44.4444	55.5556	-		29	65.5172	34.4828	-		33	42.4242	57.5758	-		28	50	50	-		29	20.6897	79.3103	Decrease
				unidentified	8	75	25	-		16	68.75	31.25	-		16	62.5	37.5	-		14	57.1429	42.8571	-		12	0	100	Decrease
	Planctomycetacia	-	-	-	150	59.3333	40.6667	Increase		51	35.2941	64.7059	Decrease		97	53.6082	46.3918	-		75	38.6667	61.3333	-		102	46.0784	53.9216	-
		Isosphaerales	-	-	3	0	100	-		7	57.1429	42.8571	-		2	100	0	-		14	14.2857	85.7143	Decrease		15	26.6667	73.3333	-
			Isosphaeraceae	-	3	0	100	-		7	57.1429	42.8571	-		2	100	0	-		14	14.2857	85.7143	Decrease		15	26.6667	73.3333	-
		Pirellulales	-	-	45	68.8889	31.1111	Increase		25	28	72	Decrease		57	49.1228	50.8772	-		12	66.6667	33.3333	-		16	50	50	-
			Pirellulaceae	-	45	68.8889	31.1111	Increase		25	28	72	Decrease		57	49.1228	50.8772	-		12	66.6667	33.3333	-		16	50	50	-
				uncultured	21	71.4286	28.5714	-		10	10	90	Decrease		20	35	65	-		8	62.5	37.5	-		8	37.5	62.5	-
Proteobacteria	-	-	-	-	505	57.2277	42.7723	Increase		362	37.8453	62.1547	Decrease		433	60.5081	39.4919	Increase		269	49.4424	50.5576	-		518	41.6988	58.3012	Decrease
	Alphaproteobacteria	-	-	-	247	57.8947	42.1053	Increase		192	39.0625	60.9375	Decrease		194	57.2165	42.7835	-		136	49.2647	50.7353	-		209	47.8469	52.1531	-
		Acetobacterales	Acetobacteraceae	unidentified	15	20	80	Decrease		14	28.5714	71.4286	-		2	50	50	-		9	33.3333	66.6667	-		9	44.4444	55.5556	-
		Reyranellales	-	-	6	100	0	Increase		3	66.6667	33.3333	-		8	87.5	12.5	-		5	40	60	-		5	20	80	-
			Reyranellaceae	-	6	100	0	Increase		3	66.6667	33.3333	-		8	87.5	12.5	-		5	40	60	-		5	20	80	-
		Rhizobiales	-	-	83	62.6506	37.3494	Increase		89	32.5843	67.4157	Decrease		95	52.6316	47.3684	-		50	56	44	-		76	43.4211	56.5789	-
			Rhizobiaceae	-	7	100	0	Increase		7	42.8571	57.1429	-		11	36.3636	63.6364	-		4	75	25	-		6	83.3333	16.6667	-
			Xanthobacteraceae	-	20	65	35	-		15	6.66667	93.3333	Decrease		20	75	25	Increase		18	50	50	-		24	45.8333	54.1667	-
				unidentified	13	46.1538	53.8462	-		10	0	100	Decrease		13	69.2308	30.7692	-		8	25	75	-		13	38.4615	61.5385	-
	Deltaproteobacteria	-	-	-	134	55.9701	44.0299	-		89	35.9551	64.0449	Decrease		126	61.9048	38.0952	Increase		62	45.1613	54.8387	-		151	31.1258	68.8742	Decrease
		Myxococcales	-	-	75	53.3333	46.6667	-		64	31.25	68.75	Decrease		93	63.4409	36.5591	Increase		41	56.0976	43.9024	-		109	25.6881	74.3119	Decrease
			BIrii41	-	8	62.5	37.5	-		5	0	100	-		19	78.9474	21.0526	Increase		4	100	0	-		11	36.3636	63.6364	-
			Haliangiaceae	-	14	71.4286	28.5714	-		13	23.0769	76.9231	-		24	66.6667	33.3333	-		17	52.9412	47.0588	-		31	9.67742	90.3226	Decrease
				Haliangium	14	71.4286	28.5714	-		13	23.0769	76.9231	-		24	66.6667	33.3333	-		17	52.9412	47.0588	-		31	9.67742	90.3226	Decrease
			Polyangiaceae	-	25	52	48	-		9	33.3333	66.6667	-		13	38.4615	61.5385	-		9	33.3333	66.6667	-		32	12.5	87.5	Decrease
				Pajaroellobacter	21	42.8571	57.1429	-		3	33.3333	66.6667	-		6	50	50	-		7	42.8571	57.1429	-		17	11.7647	88.2353	Decrease
		Oligoflexales	-	-	20	65	35	-		11	36.3636	63.6364	-		4	50	50	-		6	0	100	Decrease		12	16.6667	83.3333	Decrease
			0319-6G20	-	18	66.6667	33.3333	-		7	28.5714	71.4286	-		3	33.3333	66.6667	-		6	0	100	Decrease		12	16.6667	83.3333	Decrease
	Gammaproteobacteria	-	-	-	124	57.2581	42.7419	-		81	37.037	62.963	Decrease		113	64.6018	35.3982	Increase		71	53.5211	46.4789	-		158	43.6709	56.3291	-
		Betaproteobacteriales	-	-	39	48.7179	51.2821	-		51	33.3333	66.6667	Decrease		58	67.2414	32.7586	Increase		41	58.5366	41.4634	-		77	31.1688	68.8312	Decrease
			Nitrosomonadaceae	-	10	50	50	-		10	40	60	-		22	68.1818	31.8182	-		10	40	60	-		24	16.6667	83.3333	Decrease
				Ellin6067	2	50	50	-		3	0	100	-		4	50	50	-		3	33.3333	66.6667	-		7	0	100	Decrease
				MND1	7	57.1429	42.8571	-		4	50	50	-		15	66.6667	33.3333	-		4	25	75	-		12	16.6667	83.3333	Decrease
		Diplorickettsiales	-	-	18	72.2222	27.7778	-		0	NA	NA	NA		1	0	100	-		12	33.3333	66.6667	-		12	83.3333	16.6667	Increase
			Diplorickettsiaceae	-	18	72.2222	27.7778	-		0	NA	NA	NA		1	0	100	-		12	33.3333	66.6667	-		12	83.3333	16.6667	Increase
		Xanthomonadales	-	-	20	65	35	-		5	80	20	-		18	77.7778	22.2222	Increase		3	66.6667	33.3333	-		20	40	60	-
Rokubacteria	-	-	-	-	7	57.1429	42.8571	-		3	33.3333	66.6667	-		7	100	0	Increase		0	NA	NA	NA		6	16.6667	83.3333	-
	NC10	-	-	-	7	57.1429	42.8571	-		3	33.3333	66.6667	-		7	100	0	Increase		0	NA	NA	NA		6	16.6667	83.3333	-
		Rokubacteriales	-	-	7	57.1429	42.8571	-		3	33.3333	66.6667	-		7	100	0	Increase		0	NA	NA	NA		6	16.6667	83.3333	-
Verrucomicrobia	Verrucomicrobiae	Chthoniobacterales	-	-	17	82.3529	17.6471	Increase		31	41.9355	58.0645	-		15	26.6667	73.3333	-		40	52.5	47.5	-		57	36.8421	63.1579	-
		Opitutales	-	-	10	50	50	-		2	100	0	-		7	71.4286	28.5714	-		7	100	0	Increase		8	25	75	-
			Opitutaceae	-	10	50	50	-		2	100	0	-		7	71.4286	28.5714	-		7	100	0	Increase		8	25	75	-
WPS-2	-	-	-	-	9	11.1111	88.8889	Decrease		0	NA	NA	NA		0	NA	NA	NA		5	40	60	-		5	60	40	-
	unidentified	-	-	-	6	0	100	Decrease		0	NA	NA	NA		0	NA	NA	NA		1	0	100	-		3	66.6667	33.3333	-
		unidentified	-	-	6	0	100	Decrease		0	NA	NA	NA		0	NA	NA	NA		1	0	100	-		3	66.6667	33.3333	-
			unidentified	-	6	0	100	Decrease		0	NA	NA	NA		0	NA	NA	NA		1	0	100	-		3	66.6667	33.3333	-
				unidentified	6	0	100	Decrease		0	NA	NA	NA		0	NA	NA	NA		1	0	100	-		3	66.6667	33.3333	-
